# Supplementary material for: Development of Photo-Active Chitosan-Based Films with Riboflavin for Enhanced Antimicrobial Food Packaging Applications
Source: Molecules. 2025 Oct 23;30(21):4166. doi: 10.3390/molecules30214166 (PMC12608488; doi:10.3390/molecules30214166)
Supplement: Supplementary file 1 [file molecules-30-04166-s001.zip]

Archive with 1 entries (1 files):
- molecules-3912843-supplementary.pdf
